# Supplementary material for: Selenium Dibromide Click Chemistry: The Efficient Synthesis of Novel Selenabicyclo[3.3.1]nonene-2 and -nonane Derivatives
Source: Int J Mol Sci. 2023 Dec 14;24(24):17485. doi: 10.3390/ijms242417485 (PMC10744190; doi:10.3390/ijms242417485)
Supplement: Supplementary file 1 [file ijms-24-17485-s001.zip]

Archive with 1 entries (1 files):
- ijms-2767427-supplementary.pdf
